# Supplementary material for: Evolution of the SARS-CoV-2 spike protein in the human host
Source: Nat Commun. 2022 Mar 4;13:1178. doi: 10.1038/s41467-022-28768-w (PMC8897445; doi:10.1038/s41467-022-28768-w)
Supplement: Supplementary file 3 — Source Data [file 41467_2022_28768_MOESM3_ESM.zip › Source_data_1-Raw_Frac_Sat.xlsx]

## Sheet: Sheet1
Wuhan (D614)		Wuhan D614G		Mink		Mink G614D		Beta		Alpha		Alpha G614D
[ACE2] (nM)	Fractional Saturation (f)	[ACE2] (nM)	Fractional Saturation (f)	[ACE2] (nM)	Fractional Saturation (f)	[ACE2] (nM)	Fractional Saturation (f)	[ACE2] (nM)	Fractional Saturation (f)	[ACE2] (nM)	Fractional Saturation (f)	[ACE2] (nM)	Fractional Saturation (f)
16.0156	0.090161	820	0.833348	1000	0.984605	600	0.86949	1000	0.947214	1000	1.00974	37.5	0.261494
16.0156	0.086851	410	0.730711	500	0.940755	300	0.717686	750	0.961877	500	0.988884	37.5	0.183673
16.0156	0.095531	205	0.586293	250	0.817337	150	0.583701	500	0.929619	250	0.885273	75	0.412187
32.0313	0.098885	102.5	0.420198	125	0.720455	75	0.380764	375	0.944355	125	0.841805	75	0.451097
32.0313	0.102996	51.25	0.268223	62.5	0.590094	37.5	0.25452	250	0.914956	62.5	0.731473	150	0.540117
32.0313	0.099191	820	0.859676	31.25	0.417753	600	0.825772	187.5	0.848021	31.25	0.621556	150	0.617938
64.0625	0.427923	410	0.67254	15.625	0.277444	300	0.747815	125	0.809384	15.625	0.42399	300	0.687031
64.0625	0.338244	205	0.655656	1000	1.00686	150	0.666721	93.75	0.747507	1000	0.978672	300	0.737615
64.0625	0.41237	102.5	0.309339	500	0.885369	75	0.474386	62.5	0.648094	500	0.932884	600	0.83142
128.125	0.551097	51.25	0.242898	250	0.871355	37.5	0.242002	46.875	0.590982	250	0.94721	600	0.870331
128.125	0.587241			125	0.708405			31.25	0.55132	125	0.82345
128.125	0.593567			62.5	0.629503			23.4375	0.341349	62.5	0.69821
256.25	0.717934			31.25	0.363636			15.625	0.31085	31.25	0.52134
256.25	0.742335			15.625	0.210978			11.7188	0.269795	15.625	0.37873
256.25	0.649319
512.5	0.872801
512.5	0.847299
512.5	0.754987
1025	0.843951
1025	0.908265
1025	0.833849
